# Supplementary material for: Age-Related Human Adaptation to Extreme Climatic Factors and Environmental Conditions
Source: Biology (Basel). 2025 Nov 25;14(12):1668. doi: 10.3390/biology14121668 (PMC12729927; doi:10.3390/biology14121668)
Supplement: Supplementary file 1 [file biology-14-01668-s001.zip]

Archive with 1 entries (1 files):
- biology-3924081-supplementary.pdf
